# Supplementary material for: Cancer risks from chest radiography of young adults: A pilot study at a health facility in South West Nigeria
Source: Data Brief. 2018 May 26;19:1250–6. doi: 10.1016/j.dib.2018.05.123 (PMC6140361; doi:10.1016/j.dib.2018.05.123)
Supplement: Supplementary file 2 — Table 1 Radiological parameters of chest radiography of each patient (See Supplementary data). [file mmc2.xlsx]

## Sheet: Sheet1
Exam	Proj	Age (y)	BMI (kgm-2)	FFD (cm)	FSD (cm)	kVp	mAs	ESD (mGy)	E	BMD (mGy)	BD	LD
									(mSv)		(mGy)	(mGy)
Chest	PA	17	19.92	153	109	70	20	1.07	0.16	0.17	0.19	0.48
Chest	PA	17	18.75	153	121	73	20	0.88	0.15	0.16	0.19	0.43
Chest	PA	17	23.42	153	126	73	25	0.92	0.13	0.17	0.15	0.47
Chest	PA	17	23.44	153	124	73	25	0.86	0.12	0.25	0.14	0.67
Chest	PA	18	16.41	153	113	70	16	0.68	0.14	0.31	0.2	1.29
Chest	PA	18	22.66	153	112	70	20	1	0.15	0.25	0.18	1.02
Chest	PA	18	21.48	153	109	70	20	0.9	0.14	0.21	0.16	0.87
Chest	PA	18	20.31	153	125	73	20	0.94	0.16	0.28	0.2	1.03
Chest	PA	18	20.21	153	120	73	20	0.86	0.14	0.25	0.19	0.92
Chest	PA	18	23.83	153	122	73	25	0.83	0.12	0.25	0.13	0.93
Chest	PA	18	19.53	153	127	74	25	0.85	0.15	0.2	0.2	0.7
Chest	PA	19	19.48	144	124	72	20	1.34	0.24	0.25	0.32	0.86
Chest	PA	19	23.44	131	114	75	20	1.43	0.21	0.24	0.22	0.83
Chest	PA	19	17.19	153	120	70	16	0.87	0.17	0.16	0.26	0.48
Chest	PA	19	24.61	153	127	73	25	0.83	0.13	0.18	0.15	0.54
Chest	PA	19	21.88	153	130	73	25	0.98	0.15	0.16	0.18	0.46
Chest	PA	19	19.53	153	127	73	25	0.97	0.15	0.17	0.18	0.74
Chest	PA	19	21.88	153	128	74	25	0.86	0.15	0.13	0.2	0.57
Chest	PA	20	18.75	144	124	72	20	1.69	0.31	0.16	0.41	0.68
Chest	PA	20	19.82	144	126	72	20	1.14	0.21	0.17	0.27	0.64
Chest	PA	20	23.05	131	113	75	20	1.49	0.21	0.18	0.23	0.69
Chest	PA	20	15.63	153	115	70	16	0.81	0.16	0.15	0.24	0.58
Chest	PA	20	19.83	153	128	74	25	0.9	0.16	0.17	0.21	0.65
Chest	PA	20	23.14	134	110	74	25	1	0.14	0.16	0.16	0.61
Chest	PA	21	28.91	150	126	78	32	1.08	0.12	0.15	0.1	0.59
Chest	PA	21	23.83	131	112	75	20	1.21	0.17	0.18	0.19	0.54
Chest	PA	21	22.04	134	113	74	25	0.94	0.14	0.19	0.15	0.58
Chest	PA	22	29.69	150	126	78	32	1.12	0.13	0.18	0.11	0.55
Chest	PA	22	21.48	131	113	75	20	1.41	0.22	0.15	0.27	0.53
Chest	PA	22	28.13	153	130	77	25	1.04	0.12	0.14	0.11	0.48
Chest	PA	22	27.34	153	129	77	25	1	0.12	0.14	0.11	0.5
Chest	PA	23	29.69	150	127	78	32	1	0.11	0.14	0.09	0.53
Chest	PA	23	26.95	153	131	77	25	1.16	0.14	0.17	0.13	0.63
Chest	PA	23	27.34	153	133	78	32	1.11	0.14	0.17	0.13	0.62
Chest	PA	23	28.13	153	132	78	32	1.19	0.15	0.17	0.14	0.66
Chest	PA	23	26.95	153	135	78	32	1.13	0.14	0.16	0.13	0.62
Chest	PA	24	21.88	131	111	75	20	1.59	0.25	0.16	0.3	0.63
Chest	PA	24	21.09	131	109	75	20	1.43	0.23	0.16	0.27	0.55
Chest	PA	24	21.48	134	115	74	25	1	0.14	0.17	0.16	0.58
Chest	PA	25	30.47	147	127	79	25	1.61	0.18	0.17	0.15	0.58
														Proj = projection; BMI = body mass index; FFD = focus film distance; FSD = focus skin distance; kVp = kilovoltage peak; mAs = current time product; ESD = entrance surface dose; E = effective dose; BMD = bone marrow dose; BD = breast dose; LD = lung dose
